# Supplementary material for: Coach–Athlete Relationships and Mental Health: An Exploratory Study on Former Female NCAA Student-Athletes
Source: Int J Environ Res Public Health. 2025 Oct 30;22(11):1652. doi: 10.3390/ijerph22111652 (PMC12652550; doi:10.3390/ijerph22111652)
Supplement: Supplementary file 1 [file ijerph-22-01652-s001.zip]

Archive with 1 entries (1 files):
- ijerph-3846135-supplementary.pdf
